# Supplementary material for: In Vivo Antimalarial Activity of Leaf Extracts and a Major Compound Isolated from Ranunculus multifidus Forsk
Source: Molecules. 2021 Oct 13;26(20):6179. doi: 10.3390/molecules26206179 (PMC8537993; doi:10.3390/molecules26206179)
Supplement: Supplementary file 1 [file molecules-26-06179-s001.zip]

Archive with 1 entries (1 files):
- molecules-1369146-supplementary.pdf
